# Supplementary material for: DLC-Coated Ferroelectric Membranes as Vascular Patches: Physico-Chemical Properties and Biocompatibility
Source: Membranes (Basel). 2021 Sep 7;11(9):690. doi: 10.3390/membranes11090690 (PMC8470059; doi:10.3390/membranes11090690)
Supplement: Supplementary file 1 [file membranes-11-00690-s001.zip]

Archive with 1 entries (1 files):
- membranes-1362811-supplementary.pdf
